# Supplementary material for: Monitoring Ammonium Polyphosphate (APP) Biodegradation by Acinetobacter nosocomialis D-3 Using DAPI
Source: Molecules. 2024 Jun 5;29(11):2667. doi: 10.3390/molecules29112667 (PMC11173948; doi:10.3390/molecules29112667)
Supplement: Supplementary file 1 [file molecules-29-02667-s001.zip]

Archive with 1 entries (1 files):
- molecules-2994568-supplementary.pdf
